# Supplementary material for: The socioeconomic impact of orthopaedic trauma: A systematic review and meta-analysis
Source: PLoS One. 2020 Jan 15;15(1):e0227907. doi: 10.1371/journal.pone.0227907 (PMC6961943; doi:10.1371/journal.pone.0227907)
Supplement: S1 Dataset — (CSV) [file pone.0227907.s003.csv]

Refid	Author	PubYear	StartDate	EndDate	Enrollment Duration	Design -> RCT	Design -> Prospective Cohort	Design -> Retrospective Cohort	Design -> Case Control	Design -> Case Series	Design -> Cross Sectional	Design -> Other	Design -> Other (COMMENT)	Location_Co	FollowUp_Length	N_Total	N_Male	%_Male	Age -> Mean (COMMENT)	Age -> Standard Deviation (COMMENT)	Mechanism -> High Energy (n) (COMMENT)	Mechanism -> Low Energy (n) (COMMENT)	N_Employed_Baseline	Humerus combined	Forearm combined	Femur Combined	Tibia combined	Pelvis Combined	Hand combined	Foot combined	Bias_1 -> Yes, broad eligibility criteria (few exclusions)	Bias_1 -> No, narrow eligibility criteria (many exclusions)	Bias_2 -> Consistent, well-described	Bias_2 -> Inconsistent or lacking description	Bias_3 -> 3 months or less	Bias_3 -> 3 - 6 months	Bias_3 -> 7 - 12 months	Bias_3 -> 13 - 24 months	Bias_3 -> More than 24 months	Bias_4 -> > 90%	Bias_4 -> 80 - 90%	Bias_4 -> 70 - 80%	Bias_4 -> < 70%	Bias_4 -> Not mentioned	PubYear 2	Continent	Prospective or Retrospective 2 2	Duration of Enrollment (cat) 2	Follow Up 2 2
31092241	Horterer	2019	01/01/2009	01/09/2016	92			Retrospective Cohort						Germany	13	22	16	0.727272727	32	9	17	5	22	0	0	0	0	0	0	1	1	0	0	1	0	0	0	1	0	1	0	0	0	0	2010s	Europe	Retro	> 5 years	13-24
30574766	Nucci	2018	01/03/2014	31/12/2015	21			Retrospective Cohort						Switzerland	4	25	24	0.96	32.8	10			25	0	0	0	0	0	1	0	1	0	0	1	0	1	0	0	0	1	0	0	0	0	2010s	Europe	Retro	1 - 3 years	0-6
30086739	Kraus	2018	01/11/2009	31/12/2012	37			Retrospective Cohort						Germany	14	39	22	0.564102564	45.9	10.1	30	9	39	0	0	0	1	0	0	0	1	0	1	0	0	0	0	1	0	1	0	0	0	0	2010s	Europe	Retro	4-5 years	13-24
30067527	Reformat	2018	01/01/2012	31/12/2013	23			Retrospective Cohort						USA		158	122	0.772151899	36	15			71	0	0	0	0	0	1	0	1	0	0	1	1	0	0	0	0	0	0	0	0	1	2010s	North America	Retro	1 - 3 years	Not reported
29954208	Mackenzie	2018	01/08/2013	01/08/2014	12			Retrospective Cohort						United Kingdom		626	353	0.563897764	36.9	20.25				0	1	0	0	0	1	1	1	0	0	1	0	1	0	0	0	1	0	0	0	0	2010s	Europe	Retro	< 1 year	0-6
29864121	Kirkeby	2018	01/01/2006	31/12/2010	59			Retrospective Cohort						Denmark	60	125	70	0.56	40.2	13.8			125	0	0	0	0	0	1	0	1	0	0	1	1	0	0	0	0	0	0	0	1	0	2010s	Europe	Retro	4-5 years	25 - 60
29653676	Ioannou	2028	01/10/2012	31/10/2014	24			Retrospective Cohort						Australia	12	429	321	0.748251748	45	14			359	1	1	1	1	1	1	1	1	0	1	0	0	0	1	0	0	0	0	0	1	0	2010s	Australia/New Zealand	Retro	1 - 3 years	7-12
29564049	Vinnars	2008	01/01/1992	31/12/1997	71	RCT								Sweden	240	75	58	0.773333333	30.5	12	32	43	64	0	0	0	0	0	1	0	1	0	0	1	0	0	0	0	1	1	0	0	0	0	2000s	Europe	Prospective	> 5 years	61+
29407071	Fioravanti	2018	01/01/2010	31/12/2015	71			Retrospective Cohort						France	24	51	48	0.941176471	43	10.5	51		51	0	0	0	1	0	0	0	1	0	0	1	0	0	0	0	1	1	0	0	0	0	2010s	Europe	Retro	> 5 years	25 - 60
29246170	Baumbach	2017	01/01/2012	31/10/2014	33			Retrospective Cohort						Germany	6	39	17	0.435897436	40	15			39	0	0	0	0	0	0	1	1	0	0	1	0	1	0	0	0	0	0	0	1	0	2010s	Europe	Retro	1 - 3 years	0-6
29042032	Tutuhatunewa	2017	01/01/2011	31/12/2014	47			Retrospective Cohort						Netherlands	25	278	228	0.820143885	41	8.5			278	1	0	0	0	0	0	0	1	0	0	1	0	0	0	0	1	0	0	0	1	0	2010s	Europe	Retro	4-5 years	Not reported
28745075	Hawkinson	2017	01/01/2009	31/12/2014	71			Retrospective Cohort						USA	8	171						171	171	0	0	0	0	0	0	1	1	0	0	1	0	0	1	0	0	0	0	0	0	1	2010s	North America	Retro	> 5 years	Not reported
28653544	Kusnezov	2018	01/01/2010	31/12/2015	71			Retrospective Cohort						USA	24	79	69	0.873417722	31	8			79	0	1	0	0	0	0	0	1	0	0	1	0	0	0	0	1	0	0	0	0	1	2010s	North America	Retro	> 5 years	13-24
28233519	Bonato	2017	30/09/2003	30/07/2009	70			Retrospective Cohort						Australia	12	64	48	0.75	40	11.75	51	13	54	0	0	0	1	0	0	0	1	0	1	0	0	0	1	0	0	0	0	0	1	0	2010s	Australia/New Zealand	Retro	> 5 years	7-12
28118983	Ekegren	2017	07/01/2009	30/06/2013	53			Retrospective Cohort						Australia	24	291	226	0.776632302	47.1	13.9	200	91	291	0	0	1	0	0	0	0	1	0	1	0	0	0	0	1	0	0	1	0	0	0	2010s	Australia/New Zealand	Retro	4-5 years	13-24
9	Cepni	2016	01/01/2014	01/12/2015	23	RCT								Turkey	1.5	24	24	1	28					0	0	0	0	0	1	0	0	1	0	1	1	0	0	0	0	0	0	0	0	1	2010s	Asia	Prospective	1 - 3 years	0-6
10	O'Hara	2017	01/09/2013	01/10/2013	1					Case Series				Uganda	12	74	62	0.837837838	36.7		57	11	64	0	0	1	1	0	0	0	0	1	1	0	0	0	1	0	0	0	1	0	0	0	2010s	Africa	Retro	< 1 year	7-12
11	Finger	2016	01/05/2012	01/09/2014	28		Prospective Cohort							USA	6	120	67	0.558333333	44	19			91	0	1	0	0	0	0	1	1	0	0	1	0	1	0	0	0	0	0	0	1	0	2010s	North America	Prospective	1 - 3 years	0-6
41	Sluys	2016						Retrospective Cohort						USA	12	181	88	0.486187845	42	17	39	132	131	1	1	1	1	0	1	1	1	0	1	0	0	0	1	0	0	1	0	0	0	0	2010s	North America	Retro	Not reported	7-12
42	Hou	2015	01/01/2009	01/12/2009	11		Prospective Cohort							Taiwan	24	1124	700	0.622775801			837	287	1124	0	0	0	0	0	0	0	1	0	1	0	0	0	0	1	0	0	0	0	0	1	2010s	Asia	Prospective	< 1 year	13-24
56	Dubois-Ferriere	2016	01/01/1988	01/12/2009	263			Retrospective Cohort						Switzerland	287	128	101	0.7890625	39.2	15.6				0	0	0	0	0	0	1	0	1	1	0	0	0	0	1	0	0	0	0	1	0	2010s	Europe	Retro	> 5 years	61+
57																								0	0	0	0	0	0	0	0	0	0	0	0	0	0	0	0	0	0	0	0	0	.	99	Retro	Not reported	Not reported
58	Shields	2016	01/01/2003	01/12/2013	131			Retrospective Cohort						USA	6.4	169								1	0	0	0	0	0	0	0	1	1	0	0	1	0	0	0	1	0	0	0	0	2010s	North America	Retro	> 5 years	7-12
64	Swart	2017					Prospective Cohort							USA	12	82	25	0.304878049	54.5	18			67	0	1	0	0	0	0	0	0	1	1	0	0	0	1	0	0	1	0	0	0	0	2010s	North America	Prospective	Not reported	7-12
66	Aprato	2015	01/01/2010	01/12/2012	35			Retrospective Cohort						Brazil	60	62	32	0.516129032	46.3	12.6				0	0	0	0	1	0	0	0	1	0	1	0	0	0	0	1	0	1	0	0	0	2010s	South America	Retro	1 - 3 years	25 - 60
69	Macke	2017	01/01/1973	01/12/1990	215			Retrospective Cohort						Germany	110	629	473	0.751987281	26.5	12.4				0	0	0	0	0	0	0	1	0	1	0	0	0	0	0	1	0	0	0	0	1	2010s	Europe	Retro	> 5 years	61+
92	Murgatroyd	2016	01/11/2007	01/02/2011	39		Prospective Cohort							Australia	24	452	267	0.590707965	36	13.9			334	1	1	1	1	1	0	1	1	0	1	0	0	0	0	1	0	0	0	0	1	0	2010s	Australia/New Zealand	Prospective	4-5 years	13-24
101	Young	2015	01/01/2000	01/12/2001	23			Retrospective Cohort						USA		2216	1560	0.703971119					2216	0	0	0	0	0	0	0	1	0	1	0	0	0	0	0	0	0	0	0	0	1	2010s	North America	Retro	1 - 3 years	Not reported
113	Aprato	2015	01/01/2008	01/12/2012	59			Retrospective Cohort						Italy	58	203	168	0.827586207	49.1	15.6			131	0	0	0	0	1	0	0	0	1	0	1	0	0	0	0	1	0	0	0	0	1	2010s	Europe	Retro	4-5 years	25 - 60
155	Sidhu	2015	01/01/2001	01/12/2014	167		Prospective Cohort							Australia	12	27	26	0.962962963	37		15	9		1	0	0	0	0	0	0	0	1	0	1	0	0	1	0	0	1	0	0	0	0	2010s	Australia/New Zealand	Prospective	> 5 years	7-12
162	Nusser	2015	01/01/2004	01/12/2011	95			Retrospective Cohort						Germany	24	249	193	0.775100402	43.2	11.8			193	0	0	0	0	1	0	0	1	0	1	0	0	0	0	1	1	1	0	0	0	0	2010s	Europe	Retro	> 5 years	13-24
166	Bogdan	2015	01/01/2012					Retrospective Cohort							25	137	101	0.737226277	42		110	15		0	0	0	0	1	0	0	0	1	0	1	0	0	0	0	1	0	0	0	0	1	2010s	North America	Retro	Not reported	25 - 60
168	Pastides	2015	01/08/2007	01/08/2012	60		Prospective Cohort							United Kingdom		33			39					0	0	0	0	0	0	1	0	1	0	1	0	0	0	0	1	0	0	0	1	0	2010s	Europe	Prospective	4-5 years	Not reported
169																								0	0	0	0	0	0	0	0	0	0	0	0	0	0	0	0	0	0	0	0	0	.	99	Retro	Not reported	Not reported
170																								0	0	0	0	0	0	0	0	0	0	0	0	0	0	0	0	0	0	0	0	0	.	99	Retro	Not reported	Not reported
171	Gilde	2015	01/03/2002	01/10/2010	103			Retrospective Cohort							45	13	10	0.769230769	46		13			1	0	0	0	0	0	0	0	1	0	1	0	0	0	0	1	1	0	0	0	0	2010s	North America	Retro	> 5 years	25 - 60
173	Abid	2015						Retrospective Cohort							24	38	34	0.894736842	34					0	0	0	0	0	1	0	0	1	0	1	0	0	0	0	1	0	0	0	0	1	2010s	Africa	Retro	Not reported	13-24
175	Acar	2015	01/03/2009	01/05/2013	50			Retrospective Cohort							36	40	24	0.6	30			32		0	0	0	0	0	1	0	0	1	0	1	0	0	0	0	1	0	1	0	0	0	2010s	Asia	Retro	4-5 years	25 - 60
194	Basar	2015	01/01/2007	01/12/2010	47			Retrospective Cohort								43	36	0.837209302	31.74					0	0	0	0	0	1	0	0	1	0	1	0	0	0	1	0	0	0	0	0	1	2010s	Asia	Retro	4-5 years	Not reported
198	Ranalletta	2015	01/11/2008	01/12/2012	49			Retrospective Cohort						Argentina	49	72	54	0.75	33.1	11.9	30	36	61	1	0	0	0	0	0	0	0	1	1	0	0	0	0	0	1	1	0	0	0	0	2010s	South America	Retro	4-5 years	25 - 60
200	Melean	2015	01/02/2010	01/02/2012	24	RCT								Chile	14	76			37.6	12				1	0	0	0	0	0	0	0	1	1	0	0	0	0	1	0	0	0	0	0	1	2010s	South America	Prospective	1 - 3 years	13-24
220	Gabbe	2014	01/07/2007	01/06/2010	35		Prospective Cohort	Retrospective Cohort						Australia	24	114	85	0.745614035	41.9	18.9			74	0	0	0	0	1	0	0	0	1	0	1	0	0	0	1	0	0	1	0	0	0	2010s	Australia/New Zealand	Prospective	1 - 3 years	13-24
221	Thakore	2014	01/01/2008	01/12/2011	47			Retrospective Cohort						USA		86	48	0.558139535	48		34	43	51	0	0	0	1	0	0	0	0	1	1	0	0	0	0	0	1	0	0	1	0	0	2010s	North America	Retro	4-5 years	Not reported
254	Tay	2014	01/08/2003	01/07/2006	35			Retrospective Cohort						Australia	12	423	309	0.730496454			327		378	0	0	1	1	0	0	0	0	1	0	1	0	0	1	0	0	0	0	1	0	0	2010s	Australia/New Zealand	Retro	1 - 3 years	7-12
265																								0	0	0	0	0	0	0	0	0	0	0	0	0	0	0	0	0	0	0	0	0	.	99	Retro	Not reported	Not reported
283	Zhang	2014	01/02/2007	01/11/2010	45			Retrospective Cohort						China	28	66	37	0.560606061	41.86	10.5	54	12		1	0	0	0	0	0	0	0	1	0	1	0	0	0	0	1	0	0	0	0	1	2010s	Asia	Retro	4-5 years	25 - 60
285	Luthi	2014	01/01/2004	01/04/2010	75		Prospective Cohort							Switzerland	24	3177	1940	0.610638968	43.2				1894	0	0	0	0	0	0	0	1	0	1	0	0	0	0	1	0	0	0	0	1	0	2010s	Europe	Prospective	> 5 years	13-24
293	Gao	2014	01/05/2008	01/05/2009	12						Cross Sectional			China	48	374	180	0.481283422	48.6	17.2			281	1	1	1	1	1	1	1	1	0	1	0	0	0	0	0	1	0	0	0	1	0	2010s	Asia	Retro	< 1 year	25 - 60
298																								0	0	0	0	0	0	0	0	0	0	0	0	0	0	0	0	0	0	0	0	0	.	99	Retro	Not reported	Not reported
299	Brooke	2014					Prospective Cohort							Australia	4.5	80	50	0.625	41.8	15.5	76		66	0	0	0	0	0	0	0	1	0	0	1	0	1	0	0	0	0	0	0	1	0	2010s	Australia/New Zealand	Prospective	Not reported	0-6
307	Belatti	2014	01/01/2000	01/12/2010	131			Retrospective Cohort						USA		10633	5944	0.559014389						0	0	0	1	0	0	1	0	1	1	0	0	0	0	0	1	0	0	0	0	1	2010s	North America	Retro	> 5 years	Not reported
363	Sibley	2013	01/11/2004	01/04/2011	77				Case Control					USA	1	20	15	0.75	33				20	0	0	0	0	0	1	0	1	0	0	1	0	0	0	1	0	1	0	0	0	0	2010s	North America	Retro	> 5 years	0-6
365	Lee	2013	01/03/2000	01/03/2010	120					Case Series				Korea	24	35	26	0.742857143	37.7		12	23	35	1	0	0	0	0	0	0	0	1	0	1	0	0	0	0	1	1	0	0	0	0	2010s	Asia	Retro	> 5 years	13-24
384	d'Heurle	2013	01/01/2007	01/12/2008	23					Case Series				USA	12	37	30	0.810810811	39.1	14.3	21	16	37	1	0	0	0	0	0	0	0	1	0	1	0	0	0	1	0	1	0	0	0	0	2010s	North America	Retro	1 - 3 years	7-12
387																								0	0	0	0	0	0	0	0	0	0	0	0	0	0	0	0	0	0	0	0	0	.	99	Retro	Not reported	Not reported
410																								0	0	0	0	0	0	0	0	0	0	0	0	0	0	0	0	0	0	0	0	0	.	99	Retro	Not reported	Not reported
412	Hou	2013	01/01/2009	01/12/2009	11			Retrospective Cohort						Taiwan	24	1167	729	0.624678663					1167	1	1	1	1	1	1	1	1	0	1	0	0	0	0	1	0	1	0	0	0	0	2010s	Asia	Retro	< 1 year	13-24
413	Shahid	2013	01/05/2010	01/12/2010	7		Prospective Cohort							United Kingdom	12	39	13	0.333333333				39	18	0	0	0	0	0	0	1	1	0	1	0	0	0	1	0	0	1	0	0	0	0	2010s	Europe	Prospective	< 1 year	7-12
414	Wagner	2013	01/05/2007	01/04/2011	47					Case Series				Chile	12	22	12	0.545454545	36.2			22	22	0	0	0	0	0	0	1	0	1	0	1	0	0	0	1	1	1	0	0	0	0	2010s	South America	Retro	4-5 years	7-12
429	How	2013	01/01/2012	01/12/2012	11							Other	Longitudinal	Taiwan	24	966	589	0.609730849	44.73	16.8			966	1	1	1	1	1	1	1	1	0	1	0	0	0	0	1	0	1	0	0	0	0	2010s	Asia	Retro	< 1 year	13-24
433	Bonafede	2013	01/01/2001	01/12/2008	95			Retrospective Cohort						USA	6	208904	92266	0.441666986	46.4	14			208904	1	1	1	1	0	0	0	1	0	1	0	0	1	0	0	0	1	0	0	0	0	2010s	North America	Retro	> 5 years	0-6
435	Althausen	2013	01/01/2005	01/01/2010	60			Retrospective Cohort						USA	32	149	114	0.765100671	41				149	1	0	0	0	0	0	0	1	0	0	1	0	0	0	0	1	0	0	1	0	0	2010s	North America	Retro	4-5 years	25 - 60
441	Al-Quattan	2013						Retrospective Cohort						Saudi Arabia	6	20	20	1	30		20		20	0	0	0	0	0	1	0	1	0	0	1	0	0	1	0	0	1	0	0	0	0	2010s	Asia	Retro	Not reported	0-6
488	Burdeaux	1997								Case Series				USA	12	53	36	0.679245283	49.5		53		53	0	0	0	0	0	0	1	0	1	0	1	0	0	0	0	1	0	1	0	0	0	1990s	North America	Retro	Not reported	7-12
490	Brink	1996				RCT								Denmark	3	66	23	0.348484848	45				66	0	0	0	1	0	0	0	1	0	0	1	1	0	0	0	0	0	1	0	0	0	1990s	Europe	Prospective	Not reported	0-6
495																								0	0	0	0	0	0	0	0	0	0	0	0	0	0	0	0	0	0	0	0	0	.	99	Retro	Not reported	Not reported
497	Lucchina	2010						Retrospective Cohort						Switzerland, USA, Romania	21	58	37	0.637931034	38				58	0	0	0	0	0	1	0	0	1	0	1	0	0	0	0	1	1	0	0	0	0	2000s	Multicontinent	Retro	Not reported	13-24
518																								0	0	0	0	0	0	0	0	0	0	0	0	0	0	0	0	0	0	0	0	0	.	99	Retro	Not reported	Not reported
520																								0	0	0	0	0	0	0	0	0	0	0	0	0	0	0	0	0	0	0	0	0	.	99	Retro	Not reported	Not reported
578	Anavian	2012	01/03/2002	01/02/2009	83					Case Series				USA	12	33	21	0.636363636	44		33		33	1	0	0	0	0	0	0	0	1	0	1	0	0	0	0	1	1	0	0	0	0	2010s	North America	Retro	> 5 years	7-12
607	Al-Qattan	2012	01/01/1995	01/12/2009	179			Retrospective Cohort						Saudi Arabia	4	36	36	1	30		36		36	0	0	0	0	0	1	0	0	1	0	1	0	1	0	0	0	1	0	0	0	0	2010s	Asia	Retro	> 5 years	0-6
612	Castillo	2011	01/03/1994	01/06/1997	39							Other	Longitudinal	USA	24	336					336		336	0	0	0	1	0	0	1	0	1	0	1	0	0	0	0	1	1	0	0	0	0	2010s	North America	Retro	4-5 years	13-24
620																								0	0	0	0	0	0	0	0	0	0	0	0	0	0	0	0	0	0	0	0	0	.	99	Retro	Not reported	Not reported
632																								0	0	0	0	0	0	0	0	0	0	0	0	0	0	0	0	0	0	0	0	0	.	99	Retro	Not reported	Not reported
633	Jones	2011	01/01/2002	01/12/2005	47			Retrospective Cohort						USA	14	62	54	0.870967742	43		47	14	62	1	0	0	0	0	0	0	1	0	0	1	0	0	0	0	1	1	0	0	0	0	2010s	North America	Retro	4-5 years	13-24
670	Matschke	2011	01/12/2001	01/03/2003	15					Case Series				Germany, Austria, Switzerland	24	118	36	0.305084746	57				48	0	1	0	0	0	0	0	0	1	0	1	0	0	0	1	0	0	0	1	0	0	2010s	Europe	Retro	1 - 3 years	13-24
695	Khamaisy	2011	01/01/2006	01/12/2008	35			Retrospective Cohort						Israel	12	89	42	0.471910112	52.7		5	62	89	0	1	0	0	0	0	0	0	1	0	1	0	0	1	0	0	1	0	0	0	0	2010s	Asia	Retro	1 - 3 years	7-12
716	Clay	2010					Prospective Cohort							Australia	6	168	124	0.738095238	38.1				152	1	1	1	1	1	1	1	1	0	1	0	0	1	0	0	0	0	1	0	0	0	2000s	Australia/New Zealand	Prospective	Not reported	0-6
718																								0	0	0	0	0	0	0	0	0	0	0	0	0	0	0	0	0	0	0	0	0	.	99	Retro	Not reported	Not reported
725	Liu	2010	01/03/2006	01/03/2007	12			Retrospective Cohort						Taiwan	12	110	61	0.554545455	32.5		100	10	110	1	0	0	0	0	0	0	0	1	0	1	0	0	1	0	0	1	0	0	0	0	2000s	Asia	Retro	< 1 year	7-12
736																								0	0	0	0	0	0	0	0	0	0	0	0	0	0	0	0	0	0	0	0	0	.	99	Retro	Not reported	Not reported
753																								0	0	0	0	0	0	0	0	0	0	0	0	0	0	0	0	0	0	0	0	0	.	99	Retro	Not reported	Not reported
773																								0	0	0	0	0	0	0	0	0	0	0	0	0	0	0	0	0	0	0	0	0	.	99	Retro	Not reported	Not reported
805																								0	0	0	0	0	0	0	0	0	0	0	0	0	0	0	0	0	0	0	0	0	.	99	Retro	Not reported	Not reported
811																								0	0	0	0	0	0	0	0	0	0	0	0	0	0	0	0	0	0	0	0	0	.	99	Retro	Not reported	Not reported
819	Herrera	2009	13/05/1997	01/12/2007	127					Case Series				USA	24	22	21	0.954545455	37.5		21		14	1	0	0	0	0	0	0	0	1	0	1	0	0	0	0	1	0	0	1	0	0	2000s	North America	Retro	> 5 years	13-24
825	Davies	2009	01/06/2006	01/06/2007	12					Case Series				United Kingdom	24	56	44	0.785714286	38				46	1	0	0	0	0	0	0	0	1	0	1	0	0	0	1	0	0	0	0	1	0	2000s	Europe	Retro	< 1 year	13-24
832	Robinson	2009	01/01/1998	01/12/2005	95					Case Series				United Kingdom	24	22	15	0.681818182	43		17	5	12	1	0	0	0	0	0	0	0	1	0	1	0	0	0	0	1	0	0	1	0	0	2000s	Europe	Retro	> 5 years	13-24
879																								0	0	0	0	0	0	0	0	0	0	0	0	0	0	0	0	0	0	0	0	0	.	99	Retro	Not reported	Not reported
882	Hou	2008	01/07/2004	01/12/2005	17		Prospective Cohort							Taiwan	6	154	115	0.746753247	36.9	10.9	91	63	154	1	1	1	1	0	1	1	1	0	1	0	0	1	0	0	0	0	1	0	0	0	2000s	Asia	Prospective	1 - 3 years	0-6
883	Lin	2008	01/11/2004	01/01/2007	26	RCT								Australia	6	94	51	0.542553191	41.7		31	57	94	0	0	0	1	0	0	0	0	1	0	1	0	1	0	0	0	1	0	0	0	0	2000s	Australia/New Zealand	Prospective	1 - 3 years	0-6
887	Young	2009	01/01/2000	01/12/2001	23			Retrospective Cohort						USA	24	4889	3476	0.710983841					4886	1	1	1	1	1	1	1	1	0	1	0	0	1	0	0	0	1	0	0	0	0	2000s	North America	Retro	1 - 3 years	13-24
908	McQueen	2008				RCT								United Kingdom, Austria	12	60	50	0.833333333	27		41	18	55	0	0	0	0	0	1	0	0	1	0	1	0	0	1	0	0	1	0	0	0	0	2000s	Europe	Prospective	Not reported	7-12
915	Salinas-Tovar	2007	01/01/2004	01/12/2004	11					Case Series				Mexico		13410							13410	0	0	0	0	0	1	0	1	0	0	1	0	0	1	0	0	1	0	0	0	0	2000s	North America	Retro	< 1 year	Not reported
920	Du	2007	01/08/2003	01/10/2003	2			Retrospective Cohort						Taiwan	6	110	91	0.827272727	39		81	29	110	1	1	0	0	0	1	0	0	1	0	1	0	1	0	0	0	1	0	0	0	0	2000s	Asia	Retro	< 1 year	0-6
935	Gul	2007	01/01/2000	01/08/2004	55			Retrospective Cohort						United Kingdom	24	50	33	0.66	44				50	0	0	0	1	0	0	0	0	1	0	1	0	0	0	0	1	1	0	0	0	0	2000s	Europe	Retro	4-5 years	13-24
945	Gabbe	2007	01/09/2003	01/08/2004	11		Prospective Cohort							Australia	12	707	480	0.678925035	37.8		583	71	707	1	1	1	1	1	1	1	0	1	0	1	0	0	1	0	0	0	0	0	0	1	2000s	Australia/New Zealand	Prospective	< 1 year	7-12
962																								0	0	0	0	0	0	0	0	0	0	0	0	0	0	0	0	0	0	0	0	0	.	99	Retro	Not reported	Not reported
976																								0	0	0	0	0	0	0	0	0	0	0	0	0	0	0	0	0	0	0	0	0	.	99	Retro	Not reported	Not reported
977	Honigmann	2007				RCT								Switzerland	3	45	23	0.511111111	42.5		2	38	36	0	0	0	1	0	0	0	1	0	1	0	1	0	0	0	0	1	0	0	0	0	2000s	Europe	Prospective	Not reported	0-6
981	Bansal	2007										Other	Quasi-experimen	United Kingdom	3	78	67	0.858974359	28.2				78	0	0	0	0	0	1	0	1	0	0	1	1	0	0	0	0	1	0	0	0	0	2000s	Europe	Retro	Not reported	0-6
983	Arora	2006	01/11/2003	01/12/2005	25	RCT								Austria	6	44	33	0.75	33		44		44	0	0	0	0	0	1	0	1	0	1	0	0	1	0	0	0	1	0	0	0	0	2000s	Europe	Prospective	1 - 3 years	0-6
986	Martinache	2006	01/01/2001	01/12/2005	59					Case Series				France	23	35	29	0.828571429	34		14	21	35	0	0	0	0	0	1	0	1	0	0	1	0	0	0	0	1	1	0	0	0	0	2000s	Europe	Retro	4-5 years	13-24
994	MacKenzie	2006					Prospective Cohort							USA	84	433					433		433	0	0	0	1	0	0	1	1	0	1	0	0	0	0	0	1	1	0	0	0	0	2000s	North America	Prospective	Not reported	61+
997	Allmacher	2006	01/01/1970	01/12/2000	371					Case Series				USA	120	15	10	0.666666667	35.3	12.3	15		13	0	0	0	0	0	0	1	0	1	0	1	0	0	0	0	1	0	0	0	1	0	2000s	North America	Retro	> 5 years	61+
998																								0	0	0	0	0	0	0	0	0	0	0	0	0	0	0	0	0	0	0	0	0	.	99	Retro	Not reported	Not reported
1004	Urquhart	2006	01/08/2003	01/08/2004	12		Prospective Cohort							Australia	6	1181	728	0.616426757	42		641	397	496	1	1	1	1	1	1	1	1	0	0	1	0	1	0	0	0	0	0	0	1	0	2000s	Australia/New Zealand	Prospective	< 1 year	0-6
1007	Starr	2006	01/09/2000	01/03/2003	30	RCT								USA	12	34	22	0.647058824	34		34		30	0	0	1	0	0	0	0	1	0	0	1	0	0	0	1	0	0	1	0	0	0	2000s	North America	Prospective	1 - 3 years	7-12
1020	Vinzal	2006	01/08/2004	01/01/2005	5					Case Series				Australia	12	11	10	0.909090909	34		11		11	1	1	1	0	0	0	0	0	1	0	1	0	0	1	0	0	1	0	0	0	0	2000s	Australia/New Zealand	Retro	< 1 year	7-12
1021	Kurzen	2006	01/01/1991	01/12/2002	143					Case Series				Switzerland	4	54	39	0.722222222	49.9				54	0	0	0	0	0	1	0	1	0	0	1	0	0	0	0	1	1	0	0	0	0	2000s	Europe	Retro	> 5 years	0-6
1028	Naique	2006						Retrospective Cohort						United Kingdom	14	72	60	0.833333333	42		72		72	0	0	0	1	0	0	0	1	0	0	1	0	0	0	1	0	1	0	0	0	0	2000s	Europe	Retro	Not reported	13-24
1031	Simanski	2006	01/01/1999	01/02/2001	25			Retrospective Cohort						Germany	12	66	29	0.439393939	51.1				66	0	0	0	1	0	0	0	0	1	1	0	0	0	0	1	0	1	0	0	0	0	2000s	Europe	Retro	1 - 3 years	7-12
1037	Seland	2006	01/01/1998	01/12/2002	59			Retrospective Cohort						Canada		3324	2494	0.750300842			1776	1521	3342	0	1	0	1	0	0	0	1	0	1	0	0	0	0	0	1	1	0	0	0	0	2000s	North America	Retro	4-5 years	Not reported
1057	Knoll	2005	01/01/1990	01/01/2001	132					Case Series				USA	25	25	22	0.88	28.6		23	2	25	0	0	0	0	0	1	0	1	0	0	1	0	0	0	0	1	1	0	0	0	0	2000s	North America	Retro	> 5 years	25 - 60
1058	Brauer	2005										Other	CEA	Canada	48	170			40				309	0	0	0	0	0	0	1	1	0	1	0	0	0	0	0	1	1	0	0	0	0	2000s	North America	Retro	Not reported	25 - 60
1074	Chen	2005	01/01/1994	01/12/2002	107					Case Series				Taiwan	12	11	9	0.818181818	31.9				11	0	0	0	0	0	1	0	0	1	0	1	0	0	0	1	0	1	0	0	0	0	2000s	Asia	Retro	> 5 years	7-12
1092																								0	0	0	0	0	0	0	0	0	0	0	0	0	0	0	0	0	0	0	0	0	.	99	Retro	Not reported	Not reported
1093	Brooks	2005	01/01/2000	01/12/2002	35	RCT								Australia	3	28	13	0.464285714	31.4				28	0	0	0	0	0	1	0	0	1	0	1	1	0	0	0	0	1	0	0	0	0	2000s	Australia/New Zealand	Prospective	1 - 3 years	0-6
1105	Paul	2004	01/01/1991	01/12/1998	95					Case Series				Switzerland	48	70	49	0.7	53		70		70	0	0	0	0	0	0	1	0	1	0	1	0	0	0	0	1	1	0	0	0	0	2000s	Europe	Retro	> 5 years	25 - 60
1107	Read	2004	01/04/1998	01/12/2001	44					Case Series				USA	12	65	24	0.369230769	39		65		65	0	0	1	1	0	0	1	0	1	0	1	0	0	1	0	0	1	0	0	0	0	2000s	North America	Retro	4-5 years	7-12
1111	Vallier	2003	01/01/1995	01/07/2000	66					Case Series				USA	12	56	39	0.696428571	34.1		27	27	30	0	0	0	0	0	0	1	0	1	1	0	0	0	0	1	1	1	0	0	0	0	2000s	North America	Retro	> 5 years	7-12
1113																								0	0	0	0	0	0	0	0	0	0	0	0	0	0	0	0	0	0	0	0	0	.	99	Retro	Not reported	Not reported
1124	Calder	2004	01/01/1995	01/01/2000	60					Case Series				Australia	24	46	33	0.717391304	36.3		21	25	46	0	0	0	0	0	0	1	0	1	1	0	0	0	0	0	1	1	0	0	0	0	2000s	Australia/New Zealand	Retro	4-5 years	13-24
1125																								0	0	0	0	0	0	0	0	0	0	0	0	0	0	0	0	0	0	0	0	0	.	99	Retro	Not reported	Not reported
1129																								0	0	0	0	0	0	0	0	0	0	0	0	0	0	0	0	0	0	0	0	0	.	99	Retro	Not reported	Not reported
1130	Fusetti	2004	01/01/1993	01/12/1999	83			Retrospective Cohort						Switzerland	12	81	64	0.790123457	33				81	0	0	0	0	0	1	0	0	1	0	1	0	0	0	1	0	0	0	0	1	0	2000s	Europe	Retro	> 5 years	7-12
1148	Jeon	2003	01/01/1998	01/05/2001	40					Case Series				South Korea	12	13	13	1	22		2	11	13	0	0	0	0	0	1	0	1	0	0	1	0	0	0	1	0	1	0	0	0	0	2000s	Asia	Retro	4-5 years	7-12
1155	Muller	2003	01/06/1997	01/06/1998	12	RCT								Netherlands	3	40	38	0.95	29				40	0	0	0	0	0	1	0	1	0	0	1	0	1	0	0	0	1	0	0	0	0	2000s	Europe	Prospective	< 1 year	0-6
1160	Williams	2003	01/07/1998	01/09/2001	38					Case Series				USA	6	13	4	0.307692308	29		4	9	7	0	0	0	0	0	1	0	1	0	0	1	0	0	0	1	0	1	0	0	0	0	2000s	North America	Retro	4-5 years	0-6
1172	De Vos	2003	01/07/1996	01/03/2001	56					Case Series				Belgium	18	44	36	0.818181818	30				44	0	0	0	0	0	1	0	1	0	0	1	0	0	0	1	0	0	1	0	0	0	2000s	Europe	Retro	4-5 years	13-24
1185	Levy	2003	01/01/1995	01/01/1999	48					Case Series				United Kingdom	24	12	8	0.666666667	22.8				12	1	0	0	0	0	0	0	1	0	0	1	0	0	0	0	1	1	0	0	0	0	2000s	Europe	Retro	4-5 years	13-24
1191	Thornes	2002	01/01/1994	01/12/1998	59			Retrospective Cohort						Ireland	14	54			46				54	0	0	0	0	0	0	1	0	1	0	1	0	0	0	1	1	0	0	1	0	0	2000s	Europe	Retro	4-5 years	13-24
1196	Bagatur	2002								Case Series				Turkey	13	11	11	1	34		9	2	11	0	0	0	0	0	1	0	1	0	0	1	0	0	0	1	1	1	0	0	0	0	2000s	Asia	Retro	Not reported	13-24
1197	Mortelmans	2002	01/01/1993	01/12/1998	71			Retrospective Cohort						Belgium	9	65	60	0.923076923	43.8		65		65	0	0	0	0	0	0	1	1	0	1	0	0	0	1	0	0	1	0	0	0	0	2000s	Europe	Retro	> 5 years	7-12
1223	Chen	2002	01/01/1993	01/12/1998	71					Case Series				Taiwan	18	11	8	0.727272727	37		7	4	11	1	0	0	0	0	0	0	0	1	0	1	0	0	0	1	0	0	1	0	0	0	2000s	Asia	Retro	> 5 years	13-24
1242	Burger	2001	01/01/1998	01/12/2001	47							Other	quasi, longitu	Germany	12	626	256	0.408945687					626	1	1	1	1	1	1	1	0	1	1	0	0	0	1	0	0	0	0	0	1	0	2000s	Europe	Retro	4-5 years	7-12
1243	Trabelsi	2001								Case Series				France	6	20	19	0.95	30.6		16	4	20	0	0	0	0	0	1	0	1	0	0	1	0	1	0	0	0	1	0	0	0	0	2000s	Europe	Retro	Not reported	0-6
1247	Tennent	2001								Case Series				United Kingdom	24	47	36	0.765957447	46		47		43	0	0	0	0	0	0	1	1	0	0	1	0	0	0	0	1	1	0	0	0	0	2000s	Europe	Retro	Not reported	13-24
1254	Harding	2001				RCT								United Kingdom	1	65	62	0.953846154	26.7				65	0	0	0	0	0	1	0	1	0	0	1	1	0	0	0	0	0	1	0	0	0	2000s	Europe	Prospective	Not reported	0-6
1255	Tufescu	2001	01/04/1991	01/04/1996	60		Prospective Cohort							Canada	24	169	154	0.911242604	40.5				169	0	0	0	0	0	0	1	1	0	1	0	0	0	0	0	1	1	0	0	0	0	2000s	North America	Prospective	4-5 years	13-24
1256	Bond	2001	01/01/1997	01/01/1998	12	RCT								USA	24	25	22	0.88	24				25	0	0	0	0	0	1	0	0	1	0	1	0	0	0	0	1	1	0	0	0	0	2000s	North America	Prospective	< 1 year	13-24
1258	Naovaratanophas	2001								Case Series				Thailand	48	114					114		114	0	0	0	0	0	0	1	1	0	0	1	0	0	0	0	1	1	0	0	0	0	2000s	Asia	Retro	Not reported	25 - 60
1273	Coughlin	2000	01/01/1992	01/12/1994	35					Case Series				USA		30	27	0.9	44		30		30	0	0	0	0	0	0	1	1	0	0	1	0	0	0	1	1	1	0	0	0	0	2000s	North America	Retro	1 - 3 years	Not reported
1277	Morris	2000	01/07/1996	01/06/1997	11		Prospective Cohort							Ireland	12	61	41	0.672131148	36.7	19.3	41	12	59	1	1	1	1	1	1	1	0	1	0	1	0	0	0	1	1	1	0	0	0	0	2000s	Europe	Prospective	< 1 year	7-12
1305	Van Der Molen	1999	01/01/1990	01/12/1993	47		Prospective Cohort							Netherlands	12	533	512	0.960600375	30			464	533	0	0	0	0	0	1	0	1	0	1	0	0	0	0	1	1	1	0	0	0	0	1990s	Europe	Prospective	4-5 years	7-12
1319	MacKenzie	1998					Prospective Cohort							USA	12	312	242	0.775641026	35				312	0	0	1	1	1	0	1	1	0	1	0	0	0	1	0	0	1	0	0	0	0	1990s	North America	Prospective	Not reported	7-12
1323																								0	0	0	0	0	0	0	0	0	0	0	0	0	0	0	0	0	0	0	0	0	.	99	Retro	Not reported	Not reported
1324	van der Sluis	1998	01/01/1989	01/12/1989	11		Prospective Cohort							Netherlands	12	68	42	0.617647059	38		19	24	28	0	0	0	1	0	0	0	1	0	1	0	0	0	0	0	1	0	0	1	0	0	1990s	Europe	Prospective	< 1 year	7-12
1325	Kankare	1998	01/01/1991	01/09/1993	32		Prospective Cohort							Finland	12	21	16	0.761904762	41	12	21		18	0	0	0	0	0	0	1	1	0	0	1	0	0	1	0	0	1	0	0	0	0	1990s	Europe	Prospective	1 - 3 years	7-12
1364	Brenneman	1997	01/01/1987	01/08/1995	103			Retrospective Cohort						Canada	48	44	33	0.75	30	9.6	42		22	0	0	0	0	1	0	0	1	0	0	1	0	0	0	0	1	0	0	0	1	0	1990s	North America	Retro	> 5 years	25 - 60
1367	Juutilainen	1997	01/05/1989	01/12/1992	43			Retrospective Cohort						Finland		140	76	0.542857143	41				114	0	0	0	1	0	0	0	1	0	0	1	0	0	0	1	0	1	0	0	0	0	1990s	Europe	Retro	4-5 years	Not reported
1386	Klaus	1996	01/01/1982	01/12/1992	131			Retrospective Cohort						Germany	18	124	92	0.741935484	44		124		124	0	0	0	0	0	0	1	1	0	0	1	0	0	0	1	1	0	0	0	1	0	1990s	Europe	Retro	> 5 years	13-24
1388	Udesen	1996								Case Series				Denmark	42	34	29	0.852941176	20		30	4	28	0	0	0	1	0	0	1	1	0	0	1	0	0	0	0	1	1	0	0	0	0	1990s	Europe	Retro	Not reported	25 - 60
1399																								0	0	0	0	0	0	0	0	0	0	0	0	0	0	0	0	0	0	0	0	0	.	99	Retro	Not reported	Not reported
1401	Filan	1996	01/09/1981	01/12/1994	159			Retrospective Cohort						Australia	6	202							202	0	0	0	0	0	1	0	1	0	0	1	0	1	0	0	0	0	0	0	0	1	1990s	Australia/New Zealand	Retro	> 5 years	0-6
1411	Ninkovic	1995	01/05/1987	01/12/1993	79					Case Series				Austria	36	29	23	0.793103448	37		29		22	1	1	0	0	0	0	0	0	1	0	1	0	0	0	0	1	1	0	0	0	0	1990s	Europe	Retro	> 5 years	25 - 60
1429	Pedersen	1994	01/01/1973	01/12/1988	191					Case Series				Denmark	24	22	20	0.909090909	44				15	0	0	1	1	0	0	0	1	0	1	0	0	0	0	0	1	1	0	0	0	0	1990s	Europe	Retro	> 5 years	13-24
1443	MacKenzie	1993	01/05/1990	01/12/1991	19		Prospective Cohort							USA	6	302	211	0.698675497	34		302		233	0	0	1	1	1	0	1	1	0	1	0	0	1	0	0	0	0	0	0	1	0	1990s	North America	Prospective	1 - 3 years	0-6
1448	Benirschke	1993	01/10/1987	01/12/1990	38		Prospective Cohort							USA	12	56	43	0.767857143	30		56		50	0	0	1	0	0	0	0	0	1	0	1	0	0	0	1	0	0	0	0	1	0	1990s	North America	Prospective	4-5 years	7-12
1450	Leung	1993	01/01/1986	01/12/1989	47			Retrospective Cohort						Hong Kong	25	63	55	0.873015873	38.6		56		56	0	0	0	0	0	0	1	0	1	0	1	0	0	0	0	1	0	0	0	1	0	1990s	Asia	Retro	4-5 years	25 - 60
1451	Paley	1993	01/01/1972	01/12/1982	131					Case Series				Canada	48	44	38	0.863636364	40		44		34	0	0	0	0	0	0	1	1	0	0	1	0	0	0	0	1	0	0	0	1	0	1990s	North America	Retro	> 5 years	25 - 60
1453	Kasdan	1993	01/01/1975	01/05/1993	220					Case Series				USA		556	491	0.883093525	37.5	12.1			556	0	0	0	0	0	1	0	0	1	1	0	0	1	0	0	0	0	0	0	1	0	1990s	North America	Retro	> 5 years	Not reported
1458																								0	0	0	0	0	0	0	0	0	0	0	0	0	0	0	0	0	0	0	0	0	.	99	Retro	Not reported	Not reported
1462																								0	0	0	0	0	0	0	0	0	0	0	0	0	0	0	0	0	0	0	0	0	.	99	Retro	Not reported	Not reported
1471	Francel	1992	01/01/1983	01/06/1988	65					Case Series				USA	12	72	53	0.736111111	32		60	3	48	0	0	0	1	0	0	0	1	0	1	0	0	0	0	0	1	0	1	0	0	0	1990s	North America	Retro	> 5 years	7-12
1472	Erdmann	1992				RCT								United Kingdom	12	23	18	0.782608696	45				23	0	0	0	0	0	0	1	0	1	1	0	0	0	1	0	0	1	0	0	0	0	1990s	Europe	Prospective	Not reported	7-12
1475	Leung	1992	01/06/1984	01/12/1988	54					Case Series				Hong Kong	12	28	22	0.785714286	33		28		28	0	0	0	0	1	0	0	0	1	0	1	0	0	0	0	1	0	1	0	0	0	1990s	Asia	Retro	4-5 years	7-12
1476	Buckley	1992	01/03/1978	01/05/1987	110			Retrospective Cohort						Canada	24	34	34	1	37				34	0	0	0	0	0	0	1	1	0	1	0	0	0	0	0	1	1	0	0	0	0	1990s	North America	Retro	> 5 years	13-24
1498	Ford	1989								Case Series				United Kingdom	12	62	57	0.919354839	24				46	0	0	0	0	0	1	0	1	0	0	1	0	0	0	1	0	0	1	0	0	0	1980s	Europe	Retro	Not reported	7-12
1511	Amend	1988	01/01/1979	01/12/1985	83				Case Control					France	12	60			35.6				60	0	0	0	0	0	1	0	0	1	0	1	0	0	0	0	1	1	0	0	0	0	1980s	Europe	Retro	> 5 years	7-12
1544	O'Brien	1985	01/06/1977	01/07/1983	73					Case Series				Australia	6	35	33	0.942857143	27.7		18	17	35	0	0	0	0	0	1	0	1	0	0	1	0	1	0	0	0	1	0	0	0	0	1980s	Australia/New Zealand	Retro	> 5 years	0-6
1547	Herbert	1984	01/06/1977	01/08/1981	50					Case Series				Australia	12	158	148	0.936708861	24.8				158	0	0	0	0	0	1	0	1	0	0	1	0	0	1	0	0	1	0	0	0	0	1980s	Australia/New Zealand	Retro	4-5 years	7-12
1552	Gropper	1984	01/03/1978	01/09/1980	30					Case Series				Canada	2	19	13	0.684210526	31.4	12.2			19	0	0	0	0	0	1	0	0	1	0	1	0	0	0	0	1	1	0	0	0	0	1980s	North America	Retro	1 - 3 years	0-6
1564	Lee	1982	01/06/1975	01/12/1976	18					Case Series				United Kingdom		85							85	0	1	0	0	0	1	1	1	0	1	0	0	0	1	0	0	1	0	0	0	0	1980s	Europe	Retro	1 - 3 years	Not reported
1576	Weller	1979	01/01/1966	01/12/1975	119					Case Series				Germany	72	1905					1331	574		0	0	1	1	0	0	0	1	0	0	1	0	0	0	0	1	0	0	0	0	1	1970s	Europe	Retro	> 5 years	61+
1582																								0	0	0	0	0	0	0	0	0	0	0	0	0	0	0	0	0	0	0	0	0	.	99	Retro	Not reported	Not reported
1584	Riska	1977	01/01/1969	01/12/1974	71				Case Control					Finland	16	47	34	0.723404255			47	0	47	1	1	1	1	0	0	0	1	0	0	1	0	0	0	1	0	1	0	0	0	0	1970s	Europe	Retro	> 5 years	13-24
1605	Gardner	1968								Case Series				United Kingdom		150							150	0	1	0	0	0	1	0	1	0	1	0	0	0	1	0	0	1	0	0	0	0	1960s	Europe	Retro	Not reported	Not reported
1606	Gardner	1968								Case Series				United Kingdom		150			31.8				150	0	1	0	0	0	1	0	1	0	1	0	0	0	1	0	0	1	0	0	0	0	1960s	Europe	Retro	Not reported	Not reported
1607	Wilson	1966	01/01/1960	01/12/1965	71					Case Series				Canada	12	45	36	0.8			31	14	45	0	0	0	0	0	0	1	1	0	0	1	0	0	0	1	0	1	0	0	0	0	1960s	North America	Retro	> 5 years	7-12
1612																								0	0	0	0	0	0	0	0	0	0	0	0	0	0	0	0	0	0	0	0	0	.	99	Retro	Not reported	Not reported
1625	Nathaniel	2017						Retrospective Cohort						Singapore	12	34	28	0.823529412	27				34	0	1	0	0	0	0	0	1	0	0	1	0	0	1	0	0	1	0	0	0	0	2010s	Asia	Retro	Not reported	7-12
1635	Salar	2017	01/01/2008	01/12/2013	71					Case Series				Turkey	24	17	14	0.823529412	52		14	3	10	0	0	0	0	1	0	0	1	0	0	1	0	0	0	1	0	0	1	0	0	0	2010s	Asia	Retro	> 5 years	13-24
1636	Pan	2017	01/01/2010	01/12/2013	47		Prospective Cohort							China	24	71	59	0.830985915	42		71		71	0	0	0	0	0	0	1	1	0	0	1	0	0	0	1	0	1	0	0	0	0	2010s	Asia	Prospective	4-5 years	13-24
1644	Papasotiriou	2017	01/01/2003	01/12/2012	119			Retrospective Cohort						Greece	24	77	53	0.688311688	32.9		74	3	77	0	0	0	0	1	0	0	0	1	1	0	0	0	0	0	1	0	0	0	1	0	2010s	Europe	Retro	> 5 years	13-24
1645	Seitz	2017								Case Series				USA	18	92	71	0.77173913	36.8	18.3	69	7	63	0	0	0	1	0	0	0	1	0	0	1	0	0	0	0	1	0	0	0	1	0	2010s	North America	Retro	Not reported	13-24
1668	Bonato	2017	01/09/2003	01/07/2009	70					Case Series				Australia	12	91	67	0.736263736	38		72		68	0	0	0	1	0	0	0	1	0	0	1	0	0	1	0	0	0	0	0	1	0	2010s	Australia/New Zealand	Retro	> 5 years	7-12
1675	Ekegren	2017	01/07/2009	01/06/2013	47					Case Series				Australia	12	291	226	0.776632302	47.1	13.9	200	68	291	0	0	1	0	0	0	0	1	0	1	0	0	0	1	0	0	0	1	0	0	0	2010s	Australia/New Zealand	Retro	4-5 years	7-12
1683	Obremskey	2017					Prospective Cohort							USA	6	55	38	0.690909091	42	15	23	32	32	0	0	0	1	0	0	0	0	1	0	1	0	1	0	0	0	0	0	0	1	0	2010s	North America	Prospective	Not reported	0-6
1706	Dehghan	2016				RCT								Canada	12	110	59	0.536363636	42				110	0	0	0	1	0	0	0	0	1	0	1	0	0	1	0	0	0	1	0	0	0	2010s	North America	Prospective	Not reported	7-12
1718																								0	0	0	0	0	0	0	0	0	0	0	0	0	0	0	0	0	0	0	0	0	.	99	Retro	Not reported	Not reported
1727																								0	0	0	0	0	0	0	0	0	0	0	0	0	0	0	0	0	0	0	0	0	.	99	Retro	Not reported	Not reported
1737																								0	0	0	0	0	0	0	0	0	0	0	0	0	0	0	0	0	0	0	0	0	.	99	Retro	Not reported	Not reported
1743	Yeap	2016	01/10/2005	01/11/2011	73							Other	Quasi-experime	Malaysia	12	26	14	0.538461538	41	14	26		26	0	0	0	0	0	0	1	1	0	0	1	0	0	0	1	0	1	0	0	0	0	2010s	Asia	Retro	> 5 years	7-12
1750	Kim	2015	01/04/2008	01/05/2013	61					Case Series				South Korea	23	31	31	1	25.8			31	31	1	0	0	0	0	0	0	0	1	0	1	0	0	0	1	0	1	0	0	0	0	2010s	Asia	Retro	> 5 years	13-24
1751	Zhan	2016	01/02/2013	01/01/2014	11									China	12	53	28	0.528301887	44	12	27	26	53	0	0	0	1	0	0	0	0	1	0	1	0	0	1	0	0	0	0	1	0	0	2010s	Asia	Retro	< 1 year	7-12
1753	Patil	2016	01/06/2013	01/08/2015	26					Case Series				India	8	54	49	0.907407407	42	5				0	0	0	1	0	0	0	1	0	0	1	0	0	1	0	0	1	0	0	0	0	2010s	Asia	Retro	1 - 3 years	7-12
1758																								0	0	0	0	0	0	0	0	0	0	0	0	0	0	0	0	0	0	0	0	0	.	99	Retro	Not reported	Not reported
1769	Pomares	2016	01/10/2010	01/06/2012	20			Retrospective Cohort						France	24	21	20	0.952380952	34		7	14		0	0	0	0	0	1	0	1	0	0	1	0	0	0	0	1	1	0	0	0	0	2010s	Europe	Retro	1 - 3 years	13-24
1771	Rajagopalakrishnan	2016	01/02/2011	01/07/2014	41					Case Series				India	24	12	10	0.833333333	43.6	7.3	11	1	12	0	0	1	0	0	0	0	1	0	0	1	0	0	0	0	1	1	0	0	0	0	2010s	Asia	Retro	4-5 years	13-24
1786																								0	0	0	0	0	0	0	0	0	0	0	0	0	0	0	0	0	0	0	0	0	.	99	Retro	Not reported	Not reported
1787	Lin	2016	01/01/2009	01/05/2012	40		Prospective Cohort							China	24	18	14	0.777777778	29.9	6.7	18	0	18	0	0	0	0	0	0	1	1	0	1	0	0	0	0	1	0	1	0	0	0	0	2010s	Asia	Prospective	4-5 years	13-24
1791	Sobhan	2016	01/01/2006	01/12/2014	107					Case Series				Iran	56	14	11	0.785714286	37.9	7.18	14		14	0	0	0	0	1	0	0	1	0	0	1	0	0	0	0	1	1	0	0	0	0	2010s	Asia	Retro	> 5 years	25 - 60
1813	Ali	2015	01/02/2007	01/01/2009	23					Case Series				Egypt	60	30	18	0.6	38.1	12	17	13	30	0	0	0	1	0	0	0	0	1	0	1	0	0	0	0	1	1	0	0	0	0	2010s	Africa	Retro	1 - 3 years	25 - 60
1814	Huang	2015	01/03/2008	01/09/2010	30					Case Series				China	24	96	59	0.614583333	34.1	8.8	87	4	88	0	0	0	1	0	0	0	1	0	0	1	0	0	0	0	1	1	0	0	0	0	2010s	Asia	Retro	1 - 3 years	13-24
1817	Nawfar	2015	01/06/2009	01/05/2013	47			Retrospective Cohort						Malaysia	48	62	52	0.838709677			55	7	62	0	0	0	0	0	0	1	0	1	0	1	0	0	0	0	1	1	0	0	0	0	2010s	Asia	Retro	4-5 years	25 - 60
1828	Ali	2015	01/07/2007	01/07/2013	72					Case Series				Egypt	25	30	22	0.733333333	38.4		24	6	30	1	0	0	0	0	0	0	0	1	0	1	0	0	0	0	1	1	0	0	0	0	2010s	Africa	Retro	> 5 years	25 - 60
1829	Ali	2015	01/02/2007	01/01/2010	35	RCT								Egypt	24	200	129	0.645	34.3		200		200	0	0	1	0	0	0	0	1	0	0	1	0	0	0	1	0	1	0	0	0	0	2010s	Africa	Prospective	1 - 3 years	13-24
1830																								0	0	0	0	0	0	0	0	0	0	0	0	0	0	0	0	0	0	0	0	0	.	99	Retro	Not reported	Not reported
1831																								0	0	0	0	0	0	0	0	0	0	0	0	0	0	0	0	0	0	0	0	0	.	99	Retro	Not reported	Not reported
1838																								0	0	0	0	0	0	0	0	0	0	0	0	0	0	0	0	0	0	0	0	0	.	99	Retro	Not reported	Not reported
1839	Ali	2015	01/03/2007	01/09/2013	78			Retrospective Cohort						Egypt	18	60	38	0.633333333	39.1		58	2	60	0	0	0	1	0	0	0	1	0	0	1	0	0	0	0	1	1	0	0	0	0	2010s	Africa	Retro	> 5 years	13-24
1891	Lin	2014	01/01/2009	01/12/2013	59			Retrospective Cohort						China	3	36	24	0.666666667	39		22	14	36	0	0	0	0	0	1	0	1	0	0	1	0	0	0	1	0	1	0	0	0	0	2010s	Asia	Retro	4-5 years	0-6
1922	Basar	2014	01/01/2009	01/12/2012	47					Case Series				Turkey	20	43	36	0.837209302	31.1	7.8			36	0	0	0	0	0	1	0	1	0	0	1	0	0	0	1	1	1	0	0	0	0	2010s	Asia	Retro	4-5 years	13-24
1926	Flinterman	2014	01/01/1974	01/12/1997	287			Retrospective Cohort						Netherlands	120	41	23	0.56097561	35		22	19	33	0	1	0	0	0	0	0	0	1	0	1	0	0	0	0	1	0	0	0	1	0	2010s	Europe	Retro	> 5 years	61+
1929	Moon	2014	01/09/2009	01/08/2013	47			Retrospective Cohort						Singapore	3	41	33	0.804878049	31				41	0	0	0	0	0	1	0	0	1	0	1	0	1	0	0	0	1	0	0	0	0	2010s	Asia	Retro	4-5 years	0-6
1952	Otmar	2013	01/07/2006	01/12/2007	17		Prospective Cohort							Australia	12	196	196	1	61.6				196	1	1	1	1	1	1	1	1	0	0	1	0	0	1	0	0	0	0	0	1	0	2010s	Australia/New Zealand	Prospective	1 - 3 years	7-12
2049	Sengodan	2012	01/06/2005	01/12/2010	66					Case Series				India	12	16	14	0.875			16		16	0	0	0	0	0	0	1	1	0	0	1	0	0	1	0	0	1	0	0	0	0	2010s	Asia	Retro	> 5 years	7-12
2098	Busse	2012	01/07/2000	01/12/2005	65			Retrospective Cohort						USA, Canada,	12	316	236	0.746835443	38.1	16			186	0	0	0	1	0	0	0	0	1	0	1	0	0	1	0	0	0	1	0	0	0	2010s	North America	Retro	> 5 years	7-12
2102																								0	0	0	0	0	0	0	0	0	0	0	0	0	0	0	0	0	0	0	0	0	.	99	Retro	Not reported	Not reported
2112																								0	0	0	0	0	0	0	0	0	0	0	0	0	0	0	0	0	0	0	0	0	.	99	Retro	Not reported	Not reported
2192	Mauffrey	2009	01/01/2004	01/12/2007	47					Case Series				USA	12	16	12	0.75					12	0	0	0	0	0	0	1	1	0	0	1	0	0	1	0	0	1	0	0	0	0	2000s	North America	Retro	4-5 years	7-12
2204	Delgado	2007	01/01/2005	01/12/2005	11					Case Series				Spain	12	62			40				26	0	1	0	0	0	0	0	0	1	0	1	0	0	1	0	0	0	0	0	1	0	2000s	Europe	Retro	< 1 year	7-12
2214	Lohstrater	2006				RCT								Germany	9	136							136	0	1	0	0	0	0	0	0	1	0	1	0	0	1	0	0	1	0	0	0	0	2000s	Europe	Prospective	Not reported	7-12
2239	Fusetti	2003	01/01/1990	01/12/2000	131			Retrospective Cohort						Switzerland		54	47	0.87037037	30.5				44	0	0	0	0	0	1	0	0	1	1	0	0	0	1	0	0	0	0	1	0	0	2000s	Europe	Retro	> 5 years	Not reported
2241	Lenehan	2003	01/01/1998	01/12/2001	47					Case Series				Ireland	60	25	20	0.8	34				25	0	0	0	0	0	1	0	1	0	0	1	0	0	0	0	1	0	1	0	0	0	2000s	Europe	Retro	4-5 years	25 - 60
2242	Rennekampff	2003	01/01/1995	01/12/1999	59			Retrospective Cohort						Germany		86	35	0.406976744	53	7			86	0	1	0	0	0	0	0	0	1	0	1	0	0	1	0	0	0	0	0	1	0	2000s	Europe	Retro	4-5 years	Not reported
2260																								0	0	0	0	0	0	0	0	0	0	0	0	0	0	0	0	0	0	0	0	0	.	99	Retro	Not reported	Not reported
2264																								0	0	0	0	0	0	0	0	0	0	0	0	0	0	0	0	0	0	0	0	0	.	99	Retro	Not reported	Not reported
2266																								0	0	0	0	0	0	0	0	0	0	0	0	0	0	0	0	0	0	0	0	0	.	99	Retro	Not reported	Not reported
2274	Inoue	1997	01/01/1984	01/12/1995	143		Prospective Cohort							Japan	6	79			27				79	0	0	0	0	0	1	0	0	1	0	1	0	1	0	0	0	1	0	0	0	0	1990s	Asia	Prospective	> 5 years	0-6
2291																								0	0	0	0	0	0	0	0	0	0	0	0	0	0	0	0	0	0	0	0	0	.	99	Retro	Not reported	Not reported
2715																								0	0	0	0	0	0	0	0	0	0	0	0	0	0	0	0	0	0	0	0	0	.	99	Retro	Not reported	Not reported
2754	Pfeifer	2011	01/01/1973	01/12/1990	215			Retrospective Cohort						Germany	120	510	378	0.741176471	22.6				510	1	1	1	1	0	0	0	1	0	1	0	0	0	0	0	1	1	0	0	0	0	2010s	Europe	Retro	> 5 years	61+
2813	Volgas	2010	01/01/2007	01/12/2009	35		Prospective Cohort							USA	12	25	19	0.76	46.3	12	17	8	24	0	0	0	1	0	0	0	0	1	1	0	0	0	1	0	0	1	0	0	0	0	2000s	North America	Prospective	1 - 3 years	7-12
2821	Alt	2009										Other	Economic analys	UK, France, Germany	12	122							122	0	0	0	1	0	0	0	0	1	1	0	0	0	1	0	0	1	0	0	0	0	2000s	Europe	Retro	Not reported	7-12
2911																								0	0	0	0	0	0	0	0	0	0	0	0	0	0	0	0	0	0	0	0	0	.	99	Retro	Not reported	Not reported
3199																								0	0	0	0	0	0	0	0	0	0	0	0	0	0	0	0	0	0	0	0	0	.	99	Retro	Not reported	Not reported
3725																								0	0	0	0	0	0	0	0	0	0	0	0	0	0	0	0	0	0	0	0	0	.	99	Retro	Not reported	Not reported
5000	Due	2007	01/08/2003	01/10/2003	2			Retrospective Cohort						Taiwan	6	110	45	0.409090909	37.5	11.1			110	1	1	0	0	0	1	0	1	0	1	0	0	1	0	0	0	1	0	0	0	0	2000s	Asia	Retro	< 1 year	0-6
5001	Egol	2000	01/06/1995	01/06/1997	24	RCT								USA	12	55	32	0.581818182	42.6	17.5			35	0	0	0	1	0	0	0	1	0	0	1	0	0	1	0	0	1	0	0	0	0	2000s	North America	Prospective	1 - 3 years	7-12
5002	Lehtonen	2003	01/11/1995	01/04/1998	29	RCT								Finland	24	100	56	0.56	41	13			100	0	0	0	1	0	0	0	1	0	0	1	0	0	0	1	0	0	1	0	0	0	2000s	Europe	Prospective	1 - 3 years	13-24
5003	Vioreanu	2007	01/08/2004	01/03/2005	7	RCT								Ireland	6	62	41	0.661290323	36	14	6	56	62	0	0	0	1	0	0	0	1	0	0	1	0	1	0	0	0	1	0	0	0	0	2000s	Europe	Prospective	< 1 year	0-6
5004	Schepers	2007								Case Series				Netherlands	60	50	36	0.72	46		50		45	0	0	0	0	0	0	1	1	0	0	1	0	0	0	0	1	0	1	0	0	0	2000s	Europe	Retro	Not reported	25 - 60
5005	Stulik	2006	01/01/1994	01/05/2003	112					Case Series				Czech Republic	12	247	210	0.850202429	44.3		247		247	0	0	0	0	0	0	1	0	1	0	1	0	0	0	0	1	0	0	1	0	0	2000s	Europe	Retro	> 5 years	7-12
5006	Dias	2005	01/10/1996	01/11/1999	37	RCT								United Kingdom	12	88	79	0.897727273	29.5		12	75	88	0	0	0	0	0	1	0	1	0	0	1	0	0	1	0	0	1	0	0	0	0	2000s	Europe	Prospective	4-5 years	7-12
5007	Saeden	2001	01/01/1984	01/12/1986	35	RCT								Sweden	144	62	49	0.790322581	29	13	22	28	45	0	0	0	0	0	1	0	1	0	0	1	0	0	0	0	1	1	0	0	0	0	2000s	Europe	Prospective	1 - 3 years	61+
5008	Fairhurst	1994	01/01/1983				Prospective Cohort							New Zealand	192	28	25	0.892857143	25				25	0	0	0	1	0	0	0	1	0	0	1	0	0	0	0	1	0	1	0	0	0	1990s	Australia/New Zealand	Prospective	Not reported	61+
5009	Georgiadis	1993	01/01/1982	01/12/1988	83			Retrospective Cohort						USA	20	34	30	0.882352941	33		29		29	0	0	0	1	0	0	0	1	0	0	1	0	0	0	0	1	0	1	0	0	0	1990s	North America	Retro	> 5 years	13-24
5010	Bosse	2002	01/03/1994	01/06/1997	39		Prospective Cohort							USA	24	545	418	0.766972477	35.5				545	0	0	0	1	0	0	0	1	0	1	0	0	0	0	0	1	0	1	0	0	0	2000s	North America	Prospective	4-5 years	13-24
5011	Dagum	1999	01/01/1984	01/12/1996	155			Retrospective Cohort						Canada	7	45	33	0.733333333	37	15	43	0	30	0	0	0	1	0	0	0	1	0	0	1	0	0	0	0	1	1	0	0	0	0	1990s	North America	Retro	> 5 years	7-12
5012	Hutchins	1981	01/01/1973	01/12/1977	59			Retrospective Cohort						United Kingdom	56	27			47		25	1	26	0	0	0	1	0	0	0	0	1	0	1	0	0	0	0	1	0	0	0	1	0	1980s	Europe	Retro	4-5 years	25 - 60
5013																								0	0	0	0	0	0	0	0	0	0	0	0	0	0	0	0	0	0	0	0	0	.	99	Retro	Not reported	Not reported
8636173	van Laarhoven	1996	01/04/1991	01/04/1993	24	RCT								Netherlands	12	81	45	0.555555556	36		54		81	0	0	0	1	0	0	0	1	0	0	1	0	0	1	0	0	1	0	0	0	0	1990s	Europe	Prospective	1 - 3 years	7-12
8821279	Thordarson	1996				RCT								USA	12	26	21	0.807692308	36				26	0	0	0	0	0	0	1	1	0	0	1	0	0	1	0	0	0	1	0	0	0	1990s	North America	Prospective	Not reported	7-12
17245636	MacDermid	2007					Prospective Cohort							Canada	12	227	95	0.418502203	43.8	12	79	145	227	0	1	0	0	0	0	0	1	0	0	1	0	0	1	0	0	1	0	0	0	0	2000s	North America	Prospective	Not reported	7-12
18656872	Lubbert	2008	01/03/2001	01/12/2003	33	RCT								Netherlands	12	101	85	0.841584158			54	28	74	1	0	0	0	0	0	0	1	0	0	1	0	0	1	0	0	0	1	0	0	0	2000s	Europe	Prospective	1 - 3 years	7-12
27844118	Olesen	2017	01/01/2002	01/06/2012	125			Retrospective Cohort						Denmark	24	45	32	0.711111111	42		31	14	45	0	0	0	1	0	0	0	0	1	1	0	0	0	0	1	0	1	0	0	0	0	2010s	Europe	Retro	> 5 years	13-24
																								0	0	0	0	0	0	0	0	0	0	0	0	0	0	0	0	0	0	0	0	0	.	99	Retro	Not reported	Not reported
[truncated: 7 more columns]
